# Supplementary material for: Feasibility study of a LED light irradiation device for the treatment of chronic neck with shoulder muscle pain/stiffness
Source: PLoS One. 2022 Oct 17;17(10):e0276320. doi: 10.1371/journal.pone.0276320 (PMC9576044; doi:10.1371/journal.pone.0276320)
Supplement: S1 Dataset — (XLSX) [file pone.0276320.s003.xlsx]

## Sheet: dataset
ID	Treatment side	age	gender	圧痛計施術前	圧痛計施術直後	圧痛計施術15分後	VAS(pain) before treatment	VAS(pain) 0min after treatmemt	VAS(pain) 15min after treatmemt	VAS(stiffness) before treatment	VAS(stiffness) 0min after treatmemt	VAS(steffness) 15min after treatmemt	systolic BP before treatment	systolic BP 15min after treatment	diastolic BP before treatment	diastolic BP 15min after treatment	pulse rate before treatment	pulse rate 15min after treatment	skin temperature before treatment	skin temperature 0min after treatment	skin temperature 15min after treatment	LF before treatment	LF 0min after treatment	LF 15min after treatment	HF before treatment	HF 0min after treatment	HF 15min after treatment	LF/HF before treatment	LF/HF 0min after treatment	LF/HF 15min after treatment	BRS before treatment	BRS 0min after treatment	BRS 15min after treatment	lnLF before treatment	lnLF 0min after treatment	lnLF 15min after treatment	lnHF before treatment	lnHF 0min after treatment	lnHF 15min after treatment	ln(LF‎‎/HF) before treatment	ln(LF‎‎/HF) 0min after treatment	ln(LF‎‎/HF) 15min after treatment
1	left	29	F	13.5	19	18	68	54	22	67	54	18	119	101	64	61	81	74	34.8	40.5	35.2	347.67	260.37	181.84	92.19	52	27.73	4.16	7.45	14.31	9.91	7.13	6.5	5.85125	5.5621	5.20313	4.52385	3.95124	3.32251	1.3274	1.61086	1.88061
2	right	32	M	26	39	34.5	37	53	37	62	57	45	132	128	78	NA	69	65	34.8	40.9	34.9	2418.38	1850.45	2100.5	355.61	460.16	432.06	7.54	3.74	6.14	9.17	8.48	7.53	7.79085	7.52318	7.64993	5.87383	6.13157	6.06856	1.91702	1.39161	1.58137
3	left	48	F	26.5	29.5	37.5	78	51	10	87	49	12	108	111	71	NA	72	60	34.5	39.9	34.1	81.58	132.25	133.42	74.01	95.77	48.12	1.13	1.47	3	7.57	6.07	7.07	4.40158	4.88469	4.8935	4.3042	4.56195	3.8737	0.0973839	0.322745	1.0198
4	right	43	F	34.5	48	51.5	35	30	26	77	74	48	103	94	68	65	103	95	34.1	39.9	35.1	155.92	55.49	249.61	50.8	23.35	62.46	2.88	2.37	7.04	2.4	1.83	2.77	5.04934	4.0162	5.5199	3.9279	3.1506	4.13453	1.12145	0.865606	1.38537
5	left	47	F	22	24.5	19.5	65	66	56	64	65	53	136	132	82	76	71	77	34.6	41.7	35.8	208.15	284.39	109.31	211.88	277.6	366.25	0.59	1.68	0.23	3.37	4.9	2.87	5.33826	5.65035	4.69419	5.35602	5.62618	5.90332	-0.0177611	0.0241653	-1.20913
6	left	45	F	8.5	13.5	11	71	61	50	61	60	42	114	117	78	71	78	66	34.2	41.7	35.2	507.67	355.34	252.02	226.81	206.47	143.15	1.89	1.61	2.02	7.83	7.33	6.07	6.22983	5.87308	5.52951	5.42411	5.33016	4.96389	0.805719	0.54292	0.565615
7	left	62	F	22	19	25	34	43	32	49	46	31	124	120	70	68	68	65	35.4	41.5	35.4	84.36	149	207.31	162.84	130.54	117.3	0.5	0.98	2.01	5.11	5.54	4.34	4.43509	5.00395	5.33422	5.09277	4.87168	4.76473	-0.657675	0.132267	0.569481
8	right	57	F	13.5	22	21	40	23	30	45	18	25	131	131	81	82	74	64	31.7	41.7	34.9	16.9	31.37	32.72	9.1	15.39	14.61	1.97	2.19	3.22	3.3	2.83	1.49	2.82731	3.44585	3.48799	2.20827	2.73372	2.68171	0.619039	0.712134	0.80628
9	left	50	F	30.5	45.5	39.5	9	3	2	52	21	4	130	129	85	78	70	72	35.7	40.9	35.9	NA	NA	NA	NA	NA	NA	NA	NA	NA	NA	NA	NA	NA	NA	NA	NA	NA	NA	NA	NA	NA
10	left	54	M	28.5	30.5	40.5	21	10	12	19	11	12	115	145	73	78	72	82	32.9	41.7	35.6	74.41	75.54	70.46	26.77	25.05	31.14	3.07	3.2	2.19	2.83	3.17	2.61	4.30959	4.32466	4.25505	3.28728	3.22087	3.43849	1.02231	1.10379	0.816552
